# Supplementary material for: TMEM16F and dynamins control expansive plasma membrane reservoirs
Source: Nat Commun. 2021 Aug 17;12:4990. doi: 10.1038/s41467-021-25286-z (PMC8371123; doi:10.1038/s41467-021-25286-z)
Supplement: Supplementary file 12 — Source Data [file 41467_2021_25286_MOESM12_ESM.xlsx]

## Sheet:  Figure 1B (bottom)
HEK TMEM6F-null Cells	Cell name	Particle #	Particle #	Puncate Loss		Cell name	Particle #	Particle #	Puncate Loss		Cell name	Particle #	Particle #	Puncate Loss		Cell name	Particle #	Particle #	Puncate Loss		Cell name	Particle #	Particle #	Puncate Loss
Airy Scan Puncate Loss	TMEM16F Rescue w/ Dnm2 K44A-GFP	Before	After	% - initial		TMEM16F-null w/ Dnm2 K44A-GFP	Before	After	% - initial		TMEM16F-rescue w/ Dnm2 WT-GFP	Before	After	% - initial		TMEM16F-null w/ Dnm2 WT-GFP	Before	After	% - initial		TMEM16F-rescue w/ Dnm2 K562-GFP	Before	After	% - initial
	022721 Rescue K44A 1	247	109	44.1296		022421 KO K44A 1	981	1090	111.111		Cl2 sramble wih Dnm2 WT 2	243	5	2.05761		022421 Cell 1	229	124	54.1485		Cell 1	433	442	102.079
37 C Imaging Matek	022721 Rescue K44A-19	1213	789	65.0453		022421 KO K44A 2	1561	1415	90.647		022421 Rescue with Dnm2 WT	692	49	7.08092		022421 Cell2	607	591	97.3641		Cell 2	1558	1396	89.6021
dishes in Standard EC	022421 Rescue K44A 2	520	291	55.9615		022721 KO K44A 1	4588	4035	87.9468		022421 Rescue with Dnm2 WT 2	337	83	24.6291		022421 Cell 3	471	250	53.0786		Cell 3	1904	1752	92.0168
NaCl based buffer	022721 Rescue K44A 3	2724	747	27.4229		022721 KO K44A 2	1355	1236	91.2177		022421 Rescue with Dnm2 WT 3	435	22	5.05747		022721 Cell 4	779	700	89.8588		Cell 4	237	222	93.6709
5 uM ionomycin	022421 Rescue K44A	951	637	66.9821							Rescue with Dnm2 WT 4b	64	46	71.875		022721 Cell 5	264	240	90.9091
	022721 Rescue K44A-15	1084	262	24.1697							Rescue with Dnm2 WT 5	59	16	27.1186		022721 Cell 6	573	603	105.236
											Rescue with Dnm2 WT 6a	241	74	30.7054
			mean	47.2852				mean	95.2307				mean	24.0749				mean	81.7658				mean	94.3421
			st. dev	16.9187				st. dev	9.25144				st. dev	23.8827				st. dev	20.5301				st. dev	4.69515

## Sheet: Figure 1C (bottom left)
Fold excess membrane assuming 0.9 uF=1 cm2 or 1 pF = 110 um2							Percent Fold Excess Membrane
Recordings at 37 degrees	MEF WT before	MEF WT After		MEF TKO before	MEF TKO after		MEF WT before	MEF WT After		MEF TKO before	MEF TKO after
7 uM free Ca buffered cytoplasmic	2.53676	4.50939		6.20168	7.09718		153.676	350.939		520.168	609.718
solution basal cap determined	3.40735	6.7613		7.69719	5.73477		240.735	576.13		669.719	473.477
after initial stable recordings	2.82879	4.60126		7.10963	8.02716		182.879	360.126		610.963	702.716
expansion capacitance at	3.2621	5.97089		5.34384	6.67562		226.21	497.089		434.384	567.562
approx. 600 sec	3.71362	6.80639		5.05249	6.54194		271.362	580.639		405.249	554.194
Diameter measured 2x and averaged	3.47378	5.399		6.31519	6.22828		247.378	439.9		531.519	522.828
For Surface area measurement
average	3.20373	5.67471		6.28667	6.71749		220.373	467.471		528.667	571.749
St Dev	0.40067	0.925146		0.920778	0.718451		40.067	92.5146		92.0778	71.8451
SEM	0.163573	0.377689		0.375906	0.293306		16.3573	37.7689		37.5906	29.3306

## Sheet: Figure 1C (top right MEF)
All experiments for	Control MEF Cells	Capacitance (pF)	diameter X	diameter Y	Surface Area	Surface Area						MEF Dnm TKO Cells	Capacitance (pF)	diameter X	diameter Y	Surface Area	Surface Area						MEF Dnm TKO Cells	Capacitance (pF)	diameter X	diameter Y	Surface Area	Surface Area
basal excess PM	mCherry transfected	(pF)	(um)	(um)	(spheroid) um^2	(Cap.) um^2	Fold Excess	Fold Excess %				mCherry transfected	(pF)	(um)	(um)	(spheroid) um^2	(Cap.) um^2	Fold Excess	Fold Excess %				mCherry transfected	(pF)	(um)	(um)	(spheroid) um^2	(Cap.) um^2	Fold Excess	Fold Excess %
were recorded blinded	Uninduced Cells	18	15	13.5	637.921	1980	3.10383	210.383				Induced Cells	150	31	32	3117.15	16500	5.29329	429.329				PLUS Dnm2 K44A	37.5	25	27	2123.65	4125	1.94241	94.2407
selected for red	Basal PM RT	103	30	33	3117.15	11330	3.63473	263.473				Basal PM RT	110	33	28	2922.38	12100	4.14046	314.046				Induced Cells	173	43	41	5541.61	19030	3.43402	243.402
fluorescence		95	30	27.6	2605.69	10450	4.01046	301.046					95	22	21	1452.16	10450	7.19618	619.618				Basal PM RT	55	23	21	1520.49	6050	3.97899	297.899
and performed at RT		23	17.7	20.5	1146.05	2530	2.20758	120.758					78.5	25	26	2042.76	8635	4.22712	322.712					14	20	17.3	1092.68	1540	1.40937	40.9373
24 C.		65	25.3	23.8	1893.39	7150	3.7763	277.63					18	15	14	660.5	1980	2.99773	199.773					31	18	18	1017.85	3410	3.35021	235.021
MEF Dnm TKO cells		33	17.5	16	881.387	3630	4.11851	311.851					57	22	20	1385.4	6270	4.52576	352.576					35	22	19.7	1365.68	3850	2.81911	181.911
transfected using L3K		41	20.9	20	1313.78	4510	3.43283	243.283					80	25	20	1590.38	8800	5.53325	453.325					29.5	22	17	1194.56	3245	2.71649	171.649
mCherry		52	20.3	20	1275.52	5720	4.48445	348.445					73	20	21	1320.22	8030	6.08234	508.234					24	21	19	1256.6	2640	2.10091	110.091
or mCherry plus K44A		91	28	25.5	2247.94	10010	4.45297	345.297																36	18	19	1075.18	3960	3.68311	268.311
Uninduced Cells (left)																								93	32	28	2827.35	10230	3.61823	261.823
Induced Cells (two rt.)																								57	23	24	1734.89	6270	3.61405	261.405
Cells induced
for 4 days prior to L3K
After 72 hours L3K
Cells were patched

## Sheet: Figure 1C (bottom right HEK)
All experiments for	Dominant Negative	diameter X	diameter Y	Capacitance (pF)	diameter X	diameter Y	Surface Area	Surface Area				Control Cells	diameter X	diameter Y	Capacitance (pF)	diameter X	diameter Y	Surface Area	Surface Area				Lipid Binding K562E mutant	Capacitance (pF)	diameter X	diameter Y	Surface Area	Surface Area				Lipid Binding K562E control	Capacitance (pF)	diameter X	diameter Y	Surface Area	Surface Area
basal excess PM	Group2 (blinded)	(pixels)	(pixels)	(pF)	(um)	(um)	(spheroid) um^2	(Cap.) um^2	Fold Excess	Fold Excess %		mCherry transfected	(pixels)	(pixels)	(pF)	(um)	(um)	(spheroid) um^2	(Cap.) um^2	Fold Excess	Fold Excess %		mCherry cotransfected	(pF)	(um)	(um)	(spheroid) um^2	(Cap.) um^2	Fold Excess	Fold Excess %		mCherry only transfected	(pF)	(um)	(um)	(spheroid) um^2	(Cap.) um^2	Fold Excess	Fold Excess %
were recorded blinded	mCherry cotransfect/	164	140	19	20.7595	17.7215	1162.53	2090	1.7978	79.7801		Group1 (blinded)	144	144	29.6	18.2278	18.2278	1043.81	3256	3.11934	211.934		Group3 (blinded)	63	30.71	29.49	2845.78	6930	2.43519	143.519		Group4 (blinded)	44	25.78	26.81	2171.77	4840	2.22859	122.859
selected for red	w Dnm 2 K44A	180	118	25.9	22.7848	14.9367	1114.49	2849	2.55634	155.634			180	140	26	22.7848	17.7215	1287.34	2860	2.22164	122.164			65	22.06	21.57	1494.78	7150	4.7833	378.33			56	28.82	26.78	2427.49	6160	2.5376	153.76
fluorescence		170	142	13.2	21.519	17.9747	1224.38	1452	1.18591	18.591			188	162	35.2	23.7975	20.5063	1541.04	3872	2.51259	151.259			17.5	22.72	21.37	1526.47	1925	1.26108	26.108			33	22.8	22.92	1641.42	3630	2.2115	121.15
and performed at RT		162	136	23.8	20.5063	17.2152	1116.99	2618	2.34379	134.379			170	128	16	21.519	16.2025	1116.11	1760	1.57691	57.6907			95	24.92	25.12	1966.27	10450	5.31464	431.464			41	19.79	20.37	1266.47	4510	3.56108	256.108
24 C.		148	104	19.8	18.7342	13.1646	797.598	2178	2.7307	173.07			148	128	14.7	18.7342	16.2025	958.305	1617	1.68735	68.7354			66	22.43	22.24	1566.89	7260	4.63337	363.337			110	30.63	28.7	2764.12	12100	4.37753	337.753
HEK 293 WT cells		160	134	31	20.2532	16.962	1087.19	3410	3.13652	213.652			158	114	22	20	14.4304	929.476	2420	2.60362	160.362			36.5	20.42	19.85	1273.42	4015	3.15293	215.293			82	27.82	26.87	2348.68	9020	3.84046	284.046
transfected using L3K		148	104	12.8	18.7342	13.1646	797.598	1408	1.7653	76.53			158	118	22.6	20	14.9367	957.328	2486	2.59681	159.681			57.6	22.42	21.53	1516.79	6336	4.17724	317.724			151	30.41	29.21	2791.21	16610	5.95083	495.083
mCherry		140	136	28.2	17.7215	17.2152	958.625	3102	3.23588	223.588			120	96	20	15.1899	12.1519	586.667	2200	3.75	275			36.5	22.37	22.11	1553.59	4015	2.58433	158.433			58	27.05	26.87	2283.01	6380	2.79456	179.456
or mCherry plus K44A		152	152	10	19.2405	19.2405	1163.01	1100	0.945821	-5.41793			156	152	26	19.7468	19.2405	1193.8	2860	2.3957	139.57			69	26.79	27.17	2286.4	7590	3.31963	231.963			27.5	18.71	16.26	960.283	3025	3.15011	215.011
or mCherry plus K562E		168	128	25.3	21.2658	16.2025	1101.29	2783	2.52704	152.704			180	156	41.6	22.7848	19.7468	1420.26	4576	3.22194	222.194			88	24.69	23.01	1786.67	9680	5.4179	441.79			24.5	20.41	19.17	1230.15	2695	2.19078	119.078
		154	154	29.3	19.4937	19.4937	1193.82	3223	2.69974	169.974			192	168	28.9	24.3038	21.2658	1630.47	3179	1.94974	94.9741			19	17.11	17.39	934.644	2090	2.23615	123.615			28	19.15	19.02	1144.07	3080	2.69215	169.215
		128	122	11.8	16.2025	15.443	786.502	1298	1.65034	65.0345			200	184	59	25.3165	23.2911	1855.45	6490	3.49781	249.781			57	20.99	19.05	1258.91	6270	4.98048	398.048
		194	140	30.8	24.557	17.7215	1401.5	3388	2.4174	141.74			122	112	18	15.443	14.1772	688.994	1980	2.87375	187.375			23.5	16.41	16.14	831.974	2585	3.10707	210.707
		150	142	14.4	18.9873	17.9747	1072.95	1584	1.4763	47.63			176	130	26.4	22.2785	16.4557	1176.63	2904	2.46806	146.806			17	15.98	16.79	843.259	1870	2.21759	121.759
		152	152	20	19.2405	19.2405	1163.01	2200	1.89164	89.1641			118	126	17.5	14.9367	15.9494	749.178	1925	2.56948	156.948			21.2	17.5	17.1	940.07	2332	2.48067	148.067
		174	152	16.7	22.0253	19.2405	1337.03	1837	1.37394	37.3942			126	106	12.3	15.9494	13.4177	677.016	1353	1.99847	99.8474			58	26.29	26.4	2180.04	6380	2.92655	192.655
		170	160	28.7	21.519	20.2532	1370.37	3157	2.30376	130.376			172	148	28	21.7722	18.7342	1288.17	3080	2.39098	139.098			34	19.36	19.1	1161.52	3740	3.21992	221.992
		156	152	19.7	19.7468	19.2405	1193.8	2167	1.8152	81.5205			132	122	15	16.7089	15.443	811.819	1650	2.03247	103.247			16.5	15.91	15.17	758.525	1815	2.3928	139.28
		150	134	18.7	18.9873	16.962	1014.8	2057	2.02699	102.699			172	156	38	21.7722	19.7468	1353.68	4180	3.08788	208.788			99.8	35.14	31.14	3449.63	10978	3.18237	218.237
		136	124	19.7	17.2152	15.6962	850.593	2167	2.54763	154.763			170	128	22	21.519	16.2025	1116.11	2420	2.16825	116.825			22	18.08	18.37	1043.29	2420	2.3196	131.96
		156	146	18.6	19.7468	18.481	1147.67	2046	1.78273	78.2735			172	136	29.8	21.7722	17.2152	1192.75	3278	2.74828	174.828
		132	136	16.5	16.7089	17.2152	903.857	1815	2.00806	100.806			164	110	20.8	20.7595	13.9241	942.454	2288	2.4277	142.77
		164	142	21.5	20.7595	17.9747	1177.96	2365	2.00771	100.771			146	116	18.5	18.481	14.6835	863.108	2035	2.35776	135.776
		174	143	19.8	22.0253	18.1013	1263.81	2178	1.72336	72.3363			148	110	25.4	18.7342	13.9241	836.494	2794	3.34013	234.013
		198	146	34.4	25.0633	18.481	1486.99	3784	2.54474	154.474			164	140	39	20.7595	17.7215	1162.53	4290	3.69022	269.022
		178	158	25.3	22.5316	20	1420.41	2783	1.9593	95.9296			164	148	40.5	20.7595	18.7342	1224.81	4455	3.63729	263.729
		222	178	31	28.1013	22.5316	2011.92	3410	1.6949	69.4897			164	134	44	20.7595	16.962	1116.81	4840	4.33377	333.377
		168	148	33.5	21.2658	18.7342	1256.31	3685	2.9332	193.32			186	148	30	23.5443	18.7342	1402.68	3300	2.35263	135.263
		180	156	29	22.7848	19.7468	1420.26	3190	2.24606	124.606			146	138	22.5	18.481	17.4684	1014.96	2475	2.43851	143.851
		176	140	19.4	22.2785	17.7215	1255.57	2134	1.69963	69.9629			124	196	19.5	15.6962	24.8101	1284.55	2145	1.66985	66.9846
		138	138	14	17.4684	17.4684	958.639	1540	1.60644	60.6445		excluded from data	88	84	33.2	11.1392	10.6329	372.287	3652	9.80963	880.963
		154	134	19.7	19.4937	16.962	1043.48	2167	2.07671	107.671			114	146	18.7	14.4304	18.481	849.869	2057	2.42037	142.037
		140	116	18.1	17.7215	14.6835	824.261	1991	2.4155	141.55			132	146	42	16.7089	18.481	972.418	4620	4.75104	375.104
		204	184	28.2	25.8228	23.2911	1894.19	3102	1.63764	63.764			128	118	17.6	16.2025	14.9367	761.481	1936	2.54241	154.241
		174	168	23.4	22.0253	21.2658	1471.91	2574	1.74875	74.8753
		126	118	13.4	15.9494	14.9367	749.178	1474	1.96749	96.7489
		216	204	45.4	27.3418	25.8228	2219.79	4994	2.24976	124.976
		148	130	19.9	18.7342	16.4557	972.312	2189	2.25134	125.134
		182	124	41.9	23.038	15.6962	1175.65	4609	3.92037	292.037
		230	210	38.7	29.1139	26.5823	2436.03	4257	1.74752	74.7516
		118	88	14.3	14.9367	11.1392	533.299	1573	2.94956	194.956
		184	134	22.8	23.2911	16.962	1270.56	2508	1.97394	97.3937
		178	164	33.2	22.5316	20.7595	1471.77	3652	2.48136	148.136
		204	144	14.4	25.8228	18.2278	1521.12	1584	1.04134	4.13412
		138	110	22	17.4684	13.9241	773.35	2420	3.12924	212.924
										113.833											191.889									230.714									223.047

## Sheet: Figure 1D Composite
Cap Expansion	MEF Dnm TKO	MEF Dnm TKO	MEF Dnm TKO	MEF Dnm TKO	MEF Dnm TKO	MEF Dnm TKO	MEF Dnm TKO	MEF Dnm TKO	MEF Dnm TKO	MEF Dnm TKO	H1299 Dnm1 KO	H1299 Dnm1 KO
% increase from baseline	Uninduced	Adv2-Cre-GFP	Uninduced	Tamox	K562E Dnm2	K44A Dnm2	WT Dnm2	uninduced	Uninduced	uninduced TMEM16F-null		Dnm2 CRISPR
37 C (7 uM free Ca cyto)	Control	Induced	Control	Induced	induced rescue	induced rescue	induced rescue	Control	TMEM16F-null	mTMEM16F-rescue	Control	Shield1 DKO
tamox induc. 5 days	51.7857	-1.69492	50.2242	0.265252	18.1818	66	100.877	46.6667	0	79.878	44.898	-50
AdV2-Cre-GFP after 7 days	46.3415	7.18954	65.3846	7.44681	8.3333	42	43.125	66.6667	15.2632	79.4872	74.6667	43.0233
Dnm2 and Dnm2 K44A	74.1935	23.8095	86.8852	-6.66667	-4.5455	35.2941	15.7895	68.8889	-35	47.8261	60.9195	3.7037
recue induced with tamox	33.3333	21.7391	96.6102	16.0428	-8.3333	22.2917	114.815	53.8462	35	20	62.069	-9.61538
on day 3 of tamox treatment	66.6667	9.375	59.4059	0	-19.0476		73.2673	63.1579	2.77778	11.9497	56.4516	-46.2687
selected for fluor. On day 5-7	81.8182	11.1111	57.8947	4.61538	-10.7143		80.8333	48.8372	35		37.037	50
	94.4444		63.0137		15.7895		16.3158	88.8889	23.6364		33.9286	34.7222
	47.2222		20.3125		6.383		75.4098	91.453	-26.6667		59.2593	42.3729
	58.8785		85.2861		4		88.8889	76.1538	23.3333		35.4167	-7.33945
	59.0909		65.3846		8.0745						40	17.6471
					6.4516						71.9298	2.17391
					9.2308						59.7222	1.66667
					3.3898						73.4694
											35.2941
											60.7143
											56.3636
											64
											46

## Sheet: Figure 1E
Cap Expansion	uninduced	induced	uninduced		K7 fold change	uninduced	induced	uninduced
% increase from baseline	MEF Dnm TKO	MEF Dnm TKO	MEF Dnm TKO		% increase from baseline	MEF Dnm TKO	MEF Dnm TKO	MEF Dnm TKO
37 C ionomycin			3810 TMEM16F-null		37 C ionomycin			3810 TMEM16F-null
Induced with tamox	44.2623	-7.27273	2.5974		Induced with tamox	4.93478	4.13333	1.15534
5 days	79.798	25.1515	-13.7037		5 days	4.52632	5.21239	1.36364
TMEM6F null from 3810 line	63.2653	8.57143	2.12766		TMEM6F null from 3810 line	2.73684	2.99213	1.33333
	62.7119	-8.83333	18.3099			2.73913	2.57843	1.22177
	55.4455	14.2857	10			3.20833	4.57711
	86.3636	4.76471	12.1212			7.04643	2.17143

## Sheet: Figure 2B
Depth of Trypan Blue	Jurkat				HEK-TMEM16F null				BHK
Fluorescent staining	WT	WT	null	null	rescue	rescue	null	null	WT	WT	spermine	spermine
Fluor Depth (um)	Before Ca	After Ca	Before Ca	After Ca	Before Ca	After Ca	Before Ca	After Ca	Before Ca	After Ca	Before Ca	After Ca
For Jurkat Cells	2.615	6.1	3.285	3.3	1.49	3.15	3.7225	2.8735	2.3456	3.9565	2.9875	3.4512
ionomycin (5uM) was used	3.095	5.125	3.6	3.63	2.5675	4.55	3.08	2.4175	2.10586	6.4956	2.1542	2.8915
to stimulate Ca influx	1.63334	4.08	3.5	3.48	2.445	5.1725	2.915	1.9075	3.5552	3.1562	4.6854	4.5619
and TMEM16F activation	2.32025	4.725	3.78	4.38	2.665	4.68	2.5725	2.0575	1.986	3.8546	4.9816	5.5415
NCX was used for other cells			2.6	2.66			3.03	2.745	3.0575	5.9815	1.5681	1.3498
1.5 mM spermine used to							2.1725	1.7475	2.5612	6.0251
block TMEM16F
TMEM16F null cells from
Bricogne et. al. Scientific
Reports 2019
4 diameters averaging (paired)

## Sheet: Figure 2D
Cap Expansion	Capacitance	Capacitance	Capacitance	Delta Cm	Delta Cm
% increase from baseline	Initial (2)	Peak (3)	Trehalose (4)	(3)/(1)	(4)/(1)
37 C	pF	pF	pF	%	%
Trehalose	63	92	72	46.0317	14.2857
NCX used with 40 mM	35	70	60	100	71.4286
Na inside and 2 mM Ca out	100	130	98	30	-2
Normalized to initial cap	50	80	55	60	10
(1) on Fig 2D	58	77	70	32.7586	20.6897
	80	150	110	87.5	37.5
	60	95	70	58.3333	16.6667
	35	55	38	57.1429	8.57143
	95	115	100	21.0526	5.26316
	48	85	60	77.0833	25
	60	110	70	83.3333	16.6667

## Sheet: Figure 3A
MEF Dnm TKO	Buffer Controls	Cap. Change		Buffer Controls	Cap. Change		EDTA +	Cap. Change		EDTA + PA Pep. +	Cap. Change		EDTA + PA Pep. +	Cap. Change		EDTA + PA Pep.	Cap. Change		Dnm TKO + PA pep	Cap. Change		Dnm TKO buffer ctrl	Cap. Change		MEF Dnm TKO	Buffer Controls	Cap. Change			Cap. Change			Cap. Change			Cap. Change
Figure 3A		(% from baseline)			(% from baseline)		Vanadate	(% from baseline)		Vanadate	(% from baseline)		Vanadate	(% from baseline)		no van.	(% from baseline)		Induced Cells	(% from baseline)		Induced Cells	(% from baseline)		10 EDTA Fig. 3A	Albumin Only	(% from baseline)		Albumin/	(% from baseline)		Albumin/	(% from baseline)		Albumin/	(% from baseline)
(left)	10 mM EGTA in	-3.9604		10 mM EDTA in	4.54545		10 mM EDTA in	-8.57143		10 mM EDTA in	13.6364		10 mM EDTA in	6.25		10 mM EDTA in	5.26316		(tamoxifen)	13.3333		(tamoxifen)	-6.45161		(right)	No Lipid	10.5263		PS lipid complex	-5.40541		PC lipid complex	8.92857		PC lipid complex	-11.0294
Anionic Lipid	Uninduced Cells	-4.03226		Uninduced Cells	-0.980392		Uninduced Cells	3.125		Uninduced Cells	9.52381		Uninduced Cells	13.3333		Uninduced Cells	7.27273		10 mM EDTA in	-14.2857		10 mM EDTA in	-3.22581		Neutral Lipid	Uninduced Cells	5.40541		Uninduced Cells	-15.7895		Uninduced	21.4286		Induced Cells	7.05882
Sequestration		4			18.4		with 1mM VO4	-6.66667		with 1mM VO4	4.5045		with 1mM VO4	28.5714		with 0 mM VO4	29.1667		and 10 uM PA pep	0		and 0 uM PA pep	0		Supplemetation		3.84615			11.1111			42.8571		(tamoxifen)	2.83019
		-1.51515			4.54545		cytoplasmic	-4.7619		and 1 uM PA pep	12.1212		and 10 uM PA pep	4.90196		and 10 uM PA pep	15.3245		cytoplasmic	5.5		cytoplasmic	3.26087				-11.9048			9.04762			33.7209			6.79012
		4.13223			-0.980392			-6.66667		cytoplasmic	14.8148		cytoplasmic	3.9604		cytoplasmic	25			22.5806			-2.94118				0			3.84615			21.8182			21.7391
		-2.18579			13.9535												26.3158			3.87597			-1.16279				-3.19149			1.11111			16			8.33333
		11.7647			16												17.6471			0													18.4211			6.81818
		-4.34783			3.7037												20.8333																23.0769
		-7.01754			-3.44828
		-6.25			8.10811
		-2.02703			5.55556

## Sheet: Figure 3B
BHK NCX	primary	Cap. Change		primary	Cap. Change		myristoylated	Cap. Change		Dynab	Cap. Change		Dynab	Cap. Change		BHK NCX		primary	Cap. Change		Brain natrurietic	Cap. Change		Secondary	Cap. Change		Buffer Control	Cap. Change
10 EGTA 0 Ca	Dnm2-ab	(% from baseline)		Dnm2-ab	(% from baseline)		Dynamin Inhib.	(% from baseline)		functionally	(% from baseline)		DIP	(% from baseline)		10 EGTA 0 Ca		Dnm1 antibody	(% from baseline)		peptide	(% from baseline)		Antibody (FITC)	(% from baseline)		All control	(% from baseline)
Dnm2 Abs and peptides	abcam	28.3019		abcam	8.33333		peptide (DIP)	20.9302		expressed Dnm1	20.4301		BUFFER			Buffer controls		abcam	4		abcam	-1.85185		control (donkey)	4.87805		antibodies	4.6875
		10.7143		BUFFER ONLY	4			18.75		Dnm2 ab	41.5094		ONLY Control	-1.06383		related to antibody			7.14286			0.956938		abcam	1.78571			21.0526
		42.8571			-3.125			25			28.75			-1.40845		buffer stated in			2.87293			15			8.47458			4.87805
		21.1538			3.7037			15.6863			31.5068			1.42857		abcam materials			3.37838			15.2174			1.13636			4.10959
		4.83871			-2.43902			7.40741			28.5714			5.7971		from manufacturer			10.8696			14.2857			4.70588			-0.70922
No Ca 37 degrees		13.8889			1.44578			24.1379			7.8534			8.33333		No Ca 37 degrees			6.25			16.6667			7.24638			8.04598
time for expansion		25			5.06329			20.3704			2.63158			7.40741		time for expansion						4.10959			-7.14286
600 sec		19.1304			-0.795756			8.33333			20.5128					600 sec						7.5419			17.1429
		19.9525			1.0453																				-3.1746
		10.7042
		33.3333
		26.3158
		42.3077
		15.9091
		-0.03
		2.12766
		18.8235

[truncated: 9 more sheets: Figure 4A, Figure 4B, Figure 4C, Supplemental Figure 1, Supplemental Figure 2, Supplemental Figure 7, Supplemental Figure 8, Supplemental Figure 10B, Supplemental Figure 10C]
